# Supplementary material for: Systematic review of thyroid function in NKX2-1-related disorders: Treatment and follow-up
Source: PLoS One. 2024 Oct 28;19(10):e0309064. doi: 10.1371/journal.pone.0309064 (PMC11515955; doi:10.1371/journal.pone.0309064)
Supplement: S7 File — a. Each excluded study is listed along with the specific reason(s) for exclusion, ensuring clarity on why it was not included in the final analysis. b. All studies included in the review are published. No unpublished studies were identified during the selection process. (XLSX) [file pone.0309064.s008.xlsx]

## Sheet: Hoja1
	Excluded studies	Reason for exclusion
	Costa MC, Costa C, Silva AP, Evangelista P, Santos L, Ferro A, Sequeiros J, Maciel P. Nonsense mutation in TITF1 in a Portuguese family with benign hereditary chorea. Neurogenetics. 2005 Dec;6(4):209-15.	Wrong population
	Konishi T, Kono S, Fujimoto M, Terada T, Matsushita K, Ouchi Y, Miyajima H. Benign hereditary chorea: dopaminergic brain imaging in patients with a novel intronic NKX2.1 gene mutation. J Neurol. 2013 Jan;260(1):207-13.	Wrong population
	Li L, Li X, Wang X, Han M, Zhao D, Wang F, Liu S. Mutation screening of eight genes and comparison of the clinical data in a Chinese cohort with congenital hypothyroidism. Endocrine. 2023 Jan;79(1):125-134.	Wrong population
	McMichael G, Haan E, Gardner A, Yap TY, Thompson S, Ouvrier R, Dale RC, Gecz J, Maclennan AH. NKX2-1 mutation in a family diagnosed with ataxic dyskinetic cerebral palsy. Eur J Med Genet. 2013 Sep;56(9):506-9.	Wrong population
	Rosati A, Berti B, Melani F, Cellini E, Procopio E, Guerrini R. Recurrent drop attacks in early childhood as presenting symptom of benign hereditary chorea caused by TITF1 gene mutations. Dev Med Child Neurol. 2015 Aug;57(8):777-9.	Wrong population
	Thomann J, Tittel SR, Voss E, Oeverink R, Palm K, Fricke-Otto S, Kapelari K, Holl RW, Woelfle J, Bettendorf M. Guideline Adherence and Registry Recruitment of Congenital Primary Hypothyroidism: Data from the German Registry for Congenital Hypothyroidism (HypoDok). Int J Neonatal Screen. 2021 Feb 12;7(1):10.	Wrong population
	Ye L, Yin Y, Chen M, Gong N, Peng Y, Liu H, Miao J. Combined genetic screening and traditional newborn screening to improve the screening efficiency of congenital hypothyroidism. Front Pediatr. 2023 May 12;11:1185802.	Wrong population
	Yu B, Long W, Yang Y, Wang Y, Jiang L, Cai Z, Wang H. Newborn Screening and Molecular Profile of Congenital Hypothyroidism in a Chinese Population. Front Genet. 2018 Oct 29;9:509.	Wrong population
	Yuan ZF, Mao HQ, Luo YF, Wu YD, Shen Z, Zhao ZY. Thyrotropin receptor and thyroid transcription factor-1 genes variant in Chinese children with congenital hypothyroidism. Endocr J. 2008 May;55(2):415-23.	Wrong population
	Hamvas A, Deterding RR, Wert SE, White FV, Dishop MK, Alfano DN, Halbower AC, Planer B, Stephan MJ, Uchida DA, Williames LD, Rosenfeld JA, Lebel RR, Young LR, Cole FS, Nogee LM. Heterogeneous pulmonary phenotypes associated with mutations in the thyroid transcription factor gene NKX2-1. Chest. 2013 Sep;144(3):794-804.	Wrong outcome
	LeMoine BD, Browne LP, Liptzin DR, Deterding RR, Galambos C, Weinman JP. High-resolution computed tomography findings of thyroid transcription factor 1 deficiency (NKX2-1 mutations). Pediatr Radiol. 2019 Jun;49(7):869-875.	Wrong outcome
	Thorwarth A, Schnittert-Hübener S, Schrumpf P, Müller I, Jyrch S, Dame C, Biebermann H, Kleinau G, Katchanov J, Schuelke M, Ebert G, Steininger A, Bönnemann C, Brockmann K, Christen HJ, Crock P, deZegher F, Griese M, Hewitt J, Ivarsson S, Hübner C, Kapelari K, Plecko B, Rating D, Stoeva I, Ropers HH, Grüters A, Ullmann R, Krude H. Comprehensive genotyping and clinical characterisation reveal 27 n…	Wrong outcome
	Young LR, Deutsch GH, Bokulic RE, Brody AS, Nogee LM. A mutation in TTF1/NKX2.1 is associated with familial neuroendocrine cell hyperplasia of infancy. Chest. 2013 Oct;144(4):1199-1206.	Wrong outcome
	Akkari M, Ben Rhouma H, Klaa H, Rouissi A, Kraoua I, Turki I. Benign hereditary chorea: A Tunisian family case presentation. Mov. Disord. 2019;34 (Tunis, Tunisia):S123.	Wrong publication type
	Auyeung V, Planer BC, Chartoff A, Oundjian N. The link between respiratory failure and congenital hypothyroidism. Center for Children, Joseph M. Sanzari Children's Hospital, Hackensack University Medical Center, Hackensack, NJ, United States): Thyroid. 2010. A52-A53.	Wrong publication type
	Baldan F, Cavaliere E, Gortan AJ, Passon N, Fabbro D, Marin D, Carecchio M, Credendino SC, Gallo R, Cogo P, Damante G, De Vita G. A case of familial brain-lung-thyroid syndrome due to a NKX2.1 run-on mutation. European Journal of Human Genetics 2022;30(SUPPL 1):150.	Wrong publication type
	Borie R, Kannengiesser C, Amselem S, Brugiere O, Bouvry D, Clement A. Cottin V, Dieude P, Dupin C, Epaud R, Gouya L, Fanen P, De Fontbrune FS, Wemeau-Stervinou L, Nathan N, Crestani B. Multidisciplinary team dedicated to suspected heritable pulmonary fibrosis. Eur. Respir. J. 2018;52(Hopital Bichat, Paris, France).	Wrong publication type
	Burglen L, Ravelli C, Louha M, Qebibo L, Afenjar A, Mignot C, Rodriguez D, Doummar D. Childhood onset chorea: an overview of genetic etiologies in a series of 85 patients. European Journal of Human Genetics 2023;31,197.	Wrong publication type
	Coon EA, Milone M, Niu Z, Patterson MC, Ahlskog JE. Neurologic and systemic variability in benign hereditary chorea due to NKX2-1 mutations. Mov. Disord. 2015;30(Rochester, MN, United States):S139.	Wrong publication type
	De Gusmao CM, Kok F, Casella EB, Waugh JL. Benign hereditary chorea related to NKX2-1 with ataxia and dystonia. Neurol. Genet. 2016;2(1).	Wrong publication type
	Deshpande A, Dutta S, Singha A, Mukhopadhyay P, Ghosh S. Abstract 125: Congenital hypothyroidism: Clinical profile and genetic abnormalities. Indian Journal of Endocrinology and Metabolism. 2022. 26(Suppl 8):p S53-S54.	Wrong publication type
	Deterding RR, Dishop M, Uchida DA, Stephan M, Williames L, Lebel RR, Halbower AC, Rosenfeld J, Moffitt D, Wert SE, Nogee L. Thyroid transcription factor 1 gene abnormalities: An under recognized cause of children's interstitial lung disease. Am. J. Respir. Crit. Care Med. 2010;181(1).	Wrong publication type
	Du Souich C, Scocchia A, Gall K, Hathaway J, Taylor A, Huusko J, Bernal M, Saarinen I, Schleit J, Paananen J, Myllykangas S, Koskenvuo J. Characterization of molecular diagnostic findings in an unselected cohort with suspected congenital hypothyroidism or resistance to thyroid hormone. European Journal of Human Genetics 2023;31():120.	Wrong publication type
	El Taoum K, Com G, Warren, R. An infant with congenital hypothyroidism and labored breathing: A case report. Am. J. Respir. Crit. Care Med. 2014;189 (University of Arkansas for Medical Sciences, Little Rock, AR, United States).	Wrong publication type
	Ferrara, JM, Adam OR, Kirwin SM, Houghton, DJ, Litvan I. Brain-lung-thyroid disease, (BLT) - Clinical features of a kindred with a novel TITF-1 mutation Mov. Disord. 2011;26 (Louisville, KY, United States):S33-S34.	Wrong publication type
	Ferreira SH, Pereia S, Jacob S, Abreu M, Gonçalves D, Sampaio M, Leão M, Castro-Correia C, Fontoura, M. Congenital hypothyroidism and Brain-Lung-Thyroid syndrome. Cogent Med. 2017;4(1).	Wrong publication type
	Gonzalez A, Villafuerte B, Jimenez P, Arguinzoniz L, De La Luz Ruiz M, Villarroel C, Calzada R, Robles C, Moreno JC. Brain-lung-thyroid syndrome (BLTS) in a mexican patient with a novel intragenic deletion in NKX2-1. Horm. Res. Paediatr. 2017;88 (National Institute of Pediatrics INP, Mexico City, Mexico):592.	Wrong publication type
	Graf S, Bösch N, Bachmann S, Zumsteg U, Heinimann K, Szinnai G. Familial brain-lung-thyroid syndrome due to a new NKX2-1 mutation p.Q172L causing disabling benign hereditary chorea. Horm. Res. Paediatr. 2012;78 (University Children's Hospital Basel, Paediatric Endocrinology, Basel, Switzerland):127.	Wrong publication type
	Guala A, Pinna N, Malinverni A, Nocita G, Heutink P, Spadoni E, Danesino C. Benign Hereditary Chorea: From clinic to basic research... and back. Ital. J. Pediatr. 2003;29(4):257.	Wrong publication type
	Haubenberger D, Bauer P, Lieba-Samal D, Zimprich A, Auff E, Pirker W. A novel NKX2A-mutation causing benign hereditary chorea is associated with non-progressive striatal D2-receptor dysfunction. Mov. Disord. 2012;27 (Vienna, Austria):S327.	Wrong publication type
	Hermanns P, Kumorowicz-Czoch M, Pohlenz J. Mutations in the TTF1 and the PAX8 genes in a boy with thyroid dysgenesis, respiratory and neurological disorders. Horm. Res. Paediatr. 2013;80 (Johannes Gutenberg University Medical School, Department of Pediatrics, Mainz, Germany):194.	Wrong publication type
	Hicks J, Mierau G, Wartchow E, Langston C. TTF-1 associated surfactant deficiency: Role of ultrastructural evaluation. Lab. Invest. 2013;93 (Baylor College of Medicine and Texas Children's Hospital, Houston, TX, United States of America; Children's Hospital Colorado, Aurora, CO, United States of America):504A.	Wrong publication type
	Jung SY, Lee J. Analysis of hypothyroidism NGS test in Korean patients with congenital hypothyroidism in a single center. Horm. Res. Paediatr.2021; 94(SUPPL 1):172-173.	Wrong publication type
	Keskin M, Yalcin A, Oztuzcu S, Kor Y, Coskun Y. The role of PAX-8, TTF-1 and TTF-2 gene polymorphism in children with congenital hypothyroidism due to thyroid dysgenesis. Horm. Res. Paediatr. 2012;78(Gaziantep University, Faculty of Medicine, Pediatric Endocrinology and Metabolism, Gaziantep, Turkey):241-242.	Wrong publication type
	Levaillant L, Bouhours-Nouet N, Illouz F, Bouzamondo N, Rodien P, Prunier-Mirebeau D, Coutant R. Genetic analyses in patients having congenital hypothyroidism with gland-in-situ by nextgeneration sequencing. Horm. Res. Paediatr. 2021;94(SUPPL 1):61.	Wrong publication type
	Lourenço L, Reis E Melo A, Gonçalves D, Sampaio M, Correia C, Guardiano M. Coreoathetosis and congenital hypothyroidism. Cogent Med. 2017;4(1).	Wrong publication type
	Lumsden DE, Turnbull J, Josifov DJ, Dlamini N, Jungbluth H. Choreoathetoid movement disorder due to a 14q13 deletion including the NKX2-1 gene encoding thyroid transcription factor-1 (TITF1). Dev. Med. Child Neurol. 2012;54 (Paediatric Neurology, Evelina Children's Hospital, London, United Kingdom):16.	Wrong publication type
	MacLean J, Luc Q, Ramos-Platt L, Saitta S, Quindipan C. NKX2-1-related disorder with cerebral folate deficiency. Mov. Disord. 2019;34 (Los Angeles, CA, United States):S216.	Wrong publication type
	Maristella S, Deborah B, Gabor S, Karl H, Britta S, Maya S, Emma FC. Brain-lung-thyroid syndrome due to a new NKX2-1 mutation. Swiss Med. Wkly 2019;149 (Department of Pediatric Endocrinology, Diabetology and Metabolism, Inselspital, Bern University Children's Hospital, Switzerland):22S.	Wrong publication type
	Mook A, Kilbane C. Benign hereditary chorea with nocturnal dyskinesias. Mov. Disord. 2018;33(Cleveland, OH, United States):S311.	Wrong publication type
	Morandini M, Leger J, Polak M, Castanet M, Congenital H. Psychomotor delay in patients with congenital hypothyroidism: Inadequate treatment or genetic syndrome?. Horm. Res. Paediatr. 2010;74 (Université Paris Descartes, Pediatric Endocrinology Unit, Paris, France):88-89.	Wrong publication type
	Nathan N, Borie R, Jovien S, Doummar D, Louha M, Beucher J, Henriat M, Breton E, Clement A. Phenotype heterogeneity in a familial “brain lung thyroid syndrome” related to a novel NKX-2.1 mutation. Eur. Respir. J. 2016;48.	Wrong publication type
	Ni J, Cameron J, Hopper RK, Tan S, Si X. A Rare Case of Interstitial Lung Disease and Pulmonary Hypertension Associated With NKX2- 1 Mutation. American Journal of Respiratory and Critical Care Medicine 2023;207(1).	Wrong publication type
	Park J, Kim, S, Lee J. Next Generation Sequencing Analysis of Congenital Hypothyroidism Patients in A Single Tertiary Center. Hormone Research in Paediatrics 2022;95,412.	Wrong publication type
	Patianna VD, Predieri B, Garavelli L, Fusco C, Madeo SF, Bruzzi P, Iughetti L. A novel mutation in the TITF1 gene in a child with benign hereditary chorea. Horm. Res. Paediatr. 2014;82 (Department of Medical and Surgical Sciences Mother, Children and Adult, University of Modena and Reggio Emilia, Modena, Italy):167.	Wrong publication type
	Peake D, Cassidy D, Mckee S, King MD, Kuria MA. A novel TITF1 mutation in benign hereditary chorea. Dev. Med. Child Neurol. 2012;54 (Paediatric Neurology, Royal Belfast Hospital for Sick Children, Belfast, United Kingdom):82.	Wrong publication type
	Peall KJ, Lumsden D, Morris HR, Jungbluth H, Kurian MA. NKX2-1 mutations in brain-lung-thyroid syndrome: A case series. Dev. Med. Child Neurol. 2013;55 (Neurology, University Hospital of Wales, Cardiff, United Kingdom).	Wrong publication type
	Reem I, Jacqueline S, Bishay Lara C. PULMONARY HYPERTENSION in A LIMPING CHILD: A CASE of URGEN-C. Pulmonary Circulation 2022;12(2).	Wrong publication type
	Sempere AP, Aparicio SMS, Pérez-Tur J. Benign hereditary chorea: Clinical features and long-term follow-up in a Spanish family. Parkinsonism & Related Disorders 2013;19(3):394-396.	Wrong publication type
	Shukla V, Samanta D, Habetz K. Levodopa responsive chorea with TITFi mutation in brain-lung-thyroid disease. Neurology 2017;88(16).	Wrong publication type
	Vigone MC, Saracco L, Vincenzi G, Caiulo S, Di Frenna M, Persani L, De Filippis T, Guizzardi F, Patricelli MG, Spiga I, Weber G. The genetic and clinical characteristic of pediatric patients with congenital hypothyroidism gland in-situ. Horm. Res. Paediatr. 2019;91(Ospedale San Raffaele, Milan, Italy):338	Wrong publication type
	Villafuerte B, De Benito DN, Lacamara N, Garcia M, Lumbreras C, De Randamie R, Nevado J, Moreno, JC. Identification of a “Cryptic” de novo deletion in NKX2.1 in the Brain-Lung-Thyroid syndrome using genomic SNP arrays. Horm. Res. Paediatr. 2016;86 (Molecular Laboratory, Institute for Medical and Molecular Genetics (INGEMM), La Paz University Hospital, Madrid, Spain):491.	Wrong publication type
	Wouters L, De Bruyn G, De Waele , Jansen K, Francois I, Reynaert N, Buyse G, Lagae L, Goemans N. The brain-lung-thyroid syndrome as a rare cause of chorea: Case report of a novel mutation in the thyroid transcription factor-1 (TITF-1) gene. Eur. J. Paediatr. Neurol. 2013;17 (UZ Leuven, Belgium):S104.	Wrong publication type
	Yilmaz AA, Erdeve SS, Yuksel D, Oztoprak U, Cetinkaya S. A rare cause of congenital hypothyroidism: Brain-lung-thyroid syndrome. Horm. Res. Paediatr. 2021;94(SUPPL 1):413-414.	Wrong publication type
	Yang J, Chung WY, Oh SH, Seo GH, Kim JR, Yu J. A case of permanent congenital hypothyroidism with NKX2-1 mutation and optic nerve thickness. Hormone Research in Paediatrics 2022;95():587.	Wrong publication type
	Heidari MM, Madani Manshadi SA, Eshghi AR, Talebi F, Khatami M, Bragança J, Ordooei M, Chamani R, Ghasemi F. Mutational and bioinformatics analysis of the NKX2.1 gene in a cohort of Iranian pediatric patients with congenital hypothyroidism (CH). Physiol Int. 2022 Jun 7;109(2):261-277.	Not available text
	Kojima Y, Atobe M, Aoki Y, Suzuki M, Itomi K, Tanaka T, Saitoh S. A case of brain-lung-thyroid syndrome showing atypical symptoms. No To Hattatsu 2021;53(1):44-48	Not available text
	Peters B, Van Mossevelde PWJ, Van Trotsenburg ASP. Neonatal respiratory distress of unknown origin: Do not forget the thyroid gland. Tijdschr. Geneeskd. 2017;73(5):289-294.	Not available text
	Liang R, Ou S, Ding Y, Liu C. A case of brain-lung-thyroid syndrome. Zhong Nan Da Xue Xue Bao Yi Xue Ban. 2022 Mar 28;47(3):396-400. English, Chinese.	Wrong language
